# Supplementary material for: E-Learning for Pediatric Emergency Department Staff in Point-of-Care Electroencephalogram Interpretation: Prospective Cohort Study
Source: JMIR Med Educ. 2025 Aug 20;11:e69395. doi: 10.2196/69395 (PMC12370458; doi:10.2196/69395)
Supplement: Multimedia Appendix 2 [file mededu-v11-e69395-s002.zip]

Archive with 3 entries (3 files):
- PocEEGSurveyTeaching-StartStatisticalCons_DATA_2023-02-02_1057.csv
- PocEEGSurveyTeaching-StartStatisticalCons_R_2023-02-02_1057.r
- REDCap Codebook pocEEG learning module.pdf
