# Supplementary material for: E-Learning for Pediatric Emergency Department Staff in Point-of-Care Electroencephalogram Interpretation: Prospective Cohort Study
Source: JMIR Med Educ. 2025 Aug 20;11:e69395. doi: 10.2196/69395 (PMC12370458; doi:10.2196/69395)
Supplement: Multimedia Appendix 2 [file mededu-v11-e69395-s002.zip › PocEEGSurveyTeaching-StartStatisticalCons_DATA_2023-02-02_1057.csv]

record_id	redcap_event_name	redcap_survey_identifier	poceeg_pretest_timestamp	consent	sex_srvy	prf_srvy	pilotparticipant	snrty	pri_expr	cptc_appl	cptc_sngl	cptc_intrp	cptc_art	cptc_art_ex	utlty	sy	lat	t_1020	f_1020	knwl_amp	q1	guess_q1	q2	guess_q2	q3	guess_q3	q4	guess_q4	q5	guess_q5	q6	guess_q6	q7	guess_q7	q8	guess_q8	q9	guess_q9	q10	guess_q10	q11	guess_q11	q12	guess_q12	bsc_knwl	total_guessrte	eeg_total_correct	eeg_artif_corr	eeg_path_corr
11	pre_test_arm_1		2022-08-18 09:13:22	1	1	2	1	1	2	2	2	4	4	4	4	888	888	888	888	4	4	2	888	2	4	2	888	2	4	2	888	2	5	2	888	2	888	2	888	2	2	2	5	2	4	12	6	2	1
11	post_test_arm_1
11	3_mt_test_arm_1
12	pre_test_arm_1		2022-08-19 17:49:48	1	1	2	2	4	2	2	2	5	4	4	3	888	888	888	888	888	4	1	4	2	888	2	5	2	4	2	4	2	1	2	888	2	888	1	2	2	888	2	1	2	5	10	4	2	1
12	post_test_arm_1
12	3_mt_test_arm_1
13	pre_test_arm_1		2022-08-21 03:16:49	1	1	3		1	3	4	4	4	4	4	2	888	888	888	888	4	1	1	3	2	1	2	888	1	888	1	888	1	888	1	888	1	888	1	2	1	2	1	888	2	4	3	7	1	3
13	post_test_arm_1
13	3_mt_test_arm_1
14	pre_test_arm_1		2022-08-20 11:05:05	1	1	3		5	1	4	4	5	5	5	3	2	888	888	888	888	1	2	1	2	888	2	888	2	4	2	4	2	1	2	888	2	888	2	888	2	888	2	5	2	4	12	6	2	2
14	post_test_arm_1
14	3_mt_test_arm_1
15	pre_test_arm_1		2022-08-20 14:43:48	1	1	1		4	1	5	5	4	5	4	3	2	888	888	888	2	2	2	3	2	1	2	888	2	1	2	3	2	1	2	888	2	5	2	888	2	888	2	2	2	3	12	4	2	1
15	post_test_arm_1
15	3_mt_test_arm_1
16	pre_test_arm_1		2022-08-21 03:17:10	1	1	3		1	1	5	5	5	5	5	2	888	888	888	888	888	1	2	3	2	4	2	888	2	888	2	5	2	1	2	888	2	5	2	2	2	1	2	3	2	5	12	3	1	2
16	post_test_arm_1
16	3_mt_test_arm_1
17	pre_test_arm_1		2022-08-21 09:33:59	1	1	1		4	1	5	5	5	5	5	1	888	888	888	888	2	4	2	888	2	3	2	2	2	888	2	888	2	1	2	2	2	888	2	888	2	2	2	3	2	4	12	5	1	1
17	post_test_arm_1
17	3_mt_test_arm_1
18	pre_test_arm_1		2022-09-05 15:36:20	1	1	2	2	2	3	2	4	4	4	4	2	888	888	888	888	2	4	2	888	2	888	2	888	2	1	2	888	2	1	2	888	2	888	2	888	2	888	2	888	2	4	12	9	3	2
18	post_test_arm_1
18	3_mt_test_arm_1
19	pre_test_arm_1		2022-08-22 06:01:47	1	1	2	1	3	2	4	4	4	4	4	3	2	888	888	888	888	4	2	5	2	888	2	888	2	2	2	888	2	1	2	888	2	888	2	2	2	3	2	5	2	4	12	5	1	2
19	post_test_arm_1
19	3_mt_test_arm_1
20	pre_test_arm_1		2022-08-22 08:15:15	1	1	2	1	2	4	3	2	3	3	3	3	888	888	888	888	4	888	2	1	2	888	1	888	1	888	2	4	2	888	1	888	2	888	1	888	2	3	2	5	2	4	8	8	2	4
20	post_test_arm_1
20	3_mt_test_arm_1
21	pre_test_arm_1		2022-08-23 15:14:34	1	2	2	1	3	2	2	2	4	3	3	3	888	888	888	888	888	888	2	888	2	888	2	888	2	888	2	888	2	888	2	4	2	888	2	888	2	888	2	888	2	5	12	11	3	4
21	post_test_arm_1
21	3_mt_test_arm_1
22	pre_test_arm_1		2022-08-24 11:33:22	1	1	2	2	1	3	1	3	3	2	3	2	888	888	888	888	2	4	2	3	1	888	2	888	1	888	1	888	2	888	2	888	2	2	2	888	2	3	2	888	2	4	9	8	1	4
22	post_test_arm_1
22	3_mt_test_arm_1
23	pre_test_arm_1		2022-08-24 16:15:15	1	1	3		5	3	4	4	5	4	4	2	888	888	888	888	888	888	2	888	2	888	2	888	2	888	2	888	2	888	2	888	2	888	2	888	2	888	2	888	2	5	12	12	4	4
23	post_test_arm_1
23	3_mt_test_arm_1
24	pre_test_arm_1		2022-08-25 16:01:54	1	1	2	2	1	1	5	4	3	5	5	1	888	888	888	888	2	4	2	888	2	888	2	2	2	4	2	5	2	1	2	888	2	888	2	888	2	5	2	5	2	4	12	5	2	1
24	post_test_arm_1
24	3_mt_test_arm_1
25	pre_test_arm_1		2022-09-12 10:19:07	1	2	2	2	1	3	5	5	5	5	5	3	888	888	888	888	888	888	2	888	2	888	2	888	2	4	2	5	2	1	2	4	2	888	2	888	2	5	2	888	2	5	12	7	2	2
25	post_test_arm_1
25	3_mt_test_arm_1
26	pre_test_arm_1		2022-08-30 01:35:03	1	1	1		3	1	5	5	5	5	5	3	2	1	888	888	888	888	2	4	2	4	2	2	2	4	2	888	2	2	2	1	2	4	2	2	2	1	2	3	2	3	12	2	1	0
26	post_test_arm_1
26	3_mt_test_arm_1
27	pre_test_arm_1		2022-08-27 11:30:35	1	1	2	1	3	2	3	3	4	4	4	3	888	888	888	888	4	4	2	888	2	888	2	888	2	888	2	888	2	888	2	888	2	888	2	888	2	888	2	888	2	4	12	11	3	4
27	post_test_arm_1
27	3_mt_test_arm_1
28	pre_test_arm_1		2022-08-27 12:52:05	1	1	1		2	2	2	4	5	5	4	2	2	2	888	888	2	2	2	3	2	3	2	5	2	1	2	888	2	1	2	888	2	888	2	888	2	888	2	3	2	2	12	5	2	0
28	post_test_arm_1
28	3_mt_test_arm_1
29	pre_test_arm_1		2022-08-28 13:36:38	1	1	2	1	1	2	4	4	4	4	4	3	888	1	888	888	4	4	2	1	2	1	2	888	2	4	2	4	2	888	2	1	2	888	2	888	2	3	2	888	2	3	12	5	0	2
29	post_test_arm_1
29	3_mt_test_arm_1
30	pre_test_arm_1		2022-08-29 07:57:05	1	2	2	1	1	3	3	3	3	3	4	2	888	888	888	888	2	4	2	3	2	4	2	888	2	1	2	888	2	1	2	888	2	888	2	2	2	2	2	3	2	4	12	4	1	1
30	post_test_arm_1
30	3_mt_test_arm_1
31	pre_test_arm_1		2022-10-20 09:49:59	1	1	1		2	2	5	5	5	5	4	4	888	1	888	888	2	888	2	4	2	3	2	3	2	888	2	2	2	888	2	888	2	888	2	3	2	888	2	2	2	3	12	6	3	2
31	post_test_arm_1
31	3_mt_test_arm_1
32	pre_test_arm_1		2022-08-29 14:28:37	1	1	3		5	1	5	5	5	5	5	2	2	888	3	888	2	2	2	1	2	3	2	5	2	4	2	888	2	888	2	888	2	888	2	888	2	2	2	5	2	2	12	5	1	1
32	post_test_arm_1
32	3_mt_test_arm_1
33	pre_test_arm_1		2022-08-29 16:06:50	1	1	1		4	2	2	3	3	3	4	2	888	888	888	888	888	3	2	888	2	4	2	5	2	1	2	2	2	1	2	888	2	5	2	2	2	888	2	5	2	5	12	3	3	0
33	post_test_arm_1
33	3_mt_test_arm_1
34	pre_test_arm_1		2022-08-29 20:19:00	1	1	1		2	1	4	4	5	5	5	2	2	888	888	888	1	3	2	4	2	2	2	3	2	1	2	888	2	5	2	888	2	888	2	2	2	888	2	3	2	3	12	4	2	0
34	post_test_arm_1
34	3_mt_test_arm_1
35	pre_test_arm_1		2022-08-30 07:05:13	1	1	3		1	2	5	3	4	2	3	2	888	888	888	888	4	4	2	888	2	888	2	888	2	1	2	888	2	1	2	888	2	888	2	888	2	3	2	888	2	4	12	8	2	2
35	post_test_arm_1
35	3_mt_test_arm_1
36	pre_test_arm_1		[not completed]	1	1	1		2	4	2	2	3	3	3	3	888	1	888	888	2																									2
36	post_test_arm_1
36	3_mt_test_arm_1
37	pre_test_arm_1		2022-09-01 18:54:51	1	2	2	1	3	2	4	4	4	4	4	4	888	888	888	888	888	888	2	3	2	888	2	888	2	4	1	5	2	1	2	888	2	888	2	888	2	3	2	888	2	5	11	7	2	2
37	post_test_arm_1
37	3_mt_test_arm_1
38	pre_test_arm_1		2022-09-03 17:48:09	1	1	2	1	1	4	2	2	3	2	2	2	888	888	888	888	888	2	2	5	2	888	2	888	2	2	2	4	2	1	2	888	2	4	2	2	2	888	2	888	2	5	12	5	2	2
38	post_test_arm_1
38	3_mt_test_arm_1
39	pre_test_arm_1		2022-09-03 21:19:27	1	1	3		5	3	5	4	5	4	4	2	888	888	888	888	888	2	2	4	2	888	2	5	2	4	2	888	2	888	2	888	2	3	2	888	2	2	2	3	2	5	12	5	1	2
39	post_test_arm_1
39	3_mt_test_arm_1
40	pre_test_arm_1		2022-09-05 15:27:47	1	1	1		1	1	2	4	5	5	4	4	888	888	4	888	888	4	2	888	2	4	2	888	2	888	2	3	2	888	2	888	2	888	2	888	2	888	2	5	2	4	12	8	3	3
40	post_test_arm_1
40	3_mt_test_arm_1
41	pre_test_arm_1		2022-09-07 06:36:43	1	1	1		4	1	4	4	4	2	2	2	4	1	888	888	2	2	2	4	2	3	2	888	2	1	1	5	1	5	2	888	2	888	2	888	2	1	2	888	2	2	10	5	1	1
41	post_test_arm_1
41	3_mt_test_arm_1
42	pre_test_arm_1		2022-09-07 08:42:26	1	2	1		2	2	2	4	5	5	4	2	2	4	888	888	2	2	2	888	2	4	2	3	2	1	2	3	2	1	2	888	2	5	2	888	2	1	2	5	2	2	12	3	2	0
42	post_test_arm_1
42	3_mt_test_arm_1
43	pre_test_arm_1		2022-09-08 11:37:26	1	1	1		4	1	5	5	5	5	5	1	2	888	888	888	5	3	2	4	2	1	2	888	2	4	2	888	2	1	2	888	2	888	2	888	2	2	2	3	2	3	12	5	1	1
43	post_test_arm_1
43	3_mt_test_arm_1
44	pre_test_arm_1		2022-09-11 11:08:22	1	1	1		4	1	3	4	5	5	5	2	888	1	888	888	888	888	2	888	2	888	2	888	2	888	2	888	2	1	2	888	2	888	2	2	2	5	2	5	2	4	12	8	3	3
44	post_test_arm_1
44	3_mt_test_arm_1
45	pre_test_arm_1		2022-09-12 14:43:19	1	1	1		2	2	4	3	3	4	4	3	888	1	888	888	2	2	2	3	2	4	2	888	2	888	2	888	2	1	2	888	2	2	2	888	2	2	2	2	2	3	12	5	1	2
45	post_test_arm_1
45	3_mt_test_arm_1
46	pre_test_arm_1		2022-09-13 08:01:46	1	2	1		2	4	1	1	3	2	3	2	888	888	888	888	888	888	1	888	1	888	1	888	1	2	2	888	2	1	2	888	1	888	2	888	2	1	2	5	2	5	7	8	3	2
46	post_test_arm_1
46	3_mt_test_arm_1
47	pre_test_arm_1		[not completed]	1	1	1		4	2	4	4	4	2	2	2	888	888	888	888	2																									3
47	post_test_arm_1
47	3_mt_test_arm_1
48	pre_test_arm_1		2022-09-17 12:38:03	1	1	2	2	5	3	2	3	3	3	3	3	888	1	888	888	888	4	2	3	2	888	2	888	1	888	2	888	2	888	2	888	2	888	1	888	2	2	2	5	2	4	10	8	1	4
48	post_test_arm_1
48	3_mt_test_arm_1
49	pre_test_arm_1		2022-09-18 14:29:36	1	1	1		1	2	2	3	4	4	4	3	888	888	888	3	2	2	2	1	2	4	2	5	2	4	2	888	2	1	2	4	2	5	2	2	2	2	2	1	2	3	12	1	0	0
49	post_test_arm_1
49	3_mt_test_arm_1
50	pre_test_arm_1		2022-09-19 12:12:04	1	2	2	1	2	3	3	2	4	4	4	3	888	888	888	888	2	888	1	4	1	888	2	888	2	888	2	4	2	888	2	888	1	888	2	888	1	888	2	888	2	4	8	10	3	4
50	post_test_arm_1
50	3_mt_test_arm_1
51	pre_test_arm_1		2022-09-20 10:07:37	1	2	1		4	1	2	2	3	3	3	3	888	888	888	888	4	1	2	3	2	1	2	3	2	888	2	888	2	1	2	888	2	888	2	2	2	888	2	5	2	4	12	5	2	1
51	post_test_arm_1
51	3_mt_test_arm_1
52	pre_test_arm_1		2022-09-23 20:20:14	1	1	2	1	3	3	4	4	5	5	5	2	888	888	888	888	888	888	2	888	2	888	1	888	2	888	2	888	2	888	2	888	2	2	2	888	2	3	2	888	2	5	11	10	3	4
52	post_test_arm_1
52	3_mt_test_arm_1
53	pre_test_arm_1		2022-09-26 14:34:19	1	1	1		1	1	5	5	5	5	5	2	888	1	888	888	2	2	2	1	2	2	2	5	2	888	2	2	2	888	2	888	2	888	2	2	2	3	2	3	2	3	12	4	1	2
53	post_test_arm_1
53	3_mt_test_arm_1
54	pre_test_arm_1		[not completed]	1	1	2	2	1	3	5	4	4	4	4	3	888	2	888	888	888	4	2	888	2	888	2	888	2																	2	4	3	0	2
54	post_test_arm_1
54	3_mt_test_arm_1
55	pre_test_arm_1		2022-10-04 07:43:24	1	1	2	1	2	2	4	4	4	3	4	4	888	1	888	888	4	4	2	888	2	4	2	888	2	1	2	888	2	1	2	888	2	888	2	888	2	1	2	888	2	3	12	7	2	1
55	post_test_arm_1
55	3_mt_test_arm_1
56	pre_test_arm_1		2022-10-31 15:22:43	1	1	3		1	3	5	4	4	2	3	3	2	888	888	888	2	4	2	3	2	4	2	888	2	888	2	888	2	888	2	888	2	888	2	2	2	5	2	5	2	3	12	6	1	3
56	post_test_arm_1
56	3_mt_test_arm_1
57	pre_test_arm_1		2022-10-07 07:06:48	1	1	3		5	1	4	4	4	4	4	2	2	888	2	888	2	4	2	888	2	888	2	888	2	4	2	888	2	1	2	888	2	888	2	888	2	888	2	3	2	2	12	8	3	2
57	post_test_arm_1
57	3_mt_test_arm_1
58	pre_test_arm_1		2022-10-06 10:46:26	1	1	3		5	3	4	3	3	2	3	2	2	1	888	888	2	4	2	888	2	1	2	3	2	888	2	888	2	888	2	888	2	2	2	888	2	888	1	3	2	2	11	7	3	2
58	post_test_arm_1
58	3_mt_test_arm_1
59	pre_test_arm_1		2022-10-06 12:17:04	1	1	1	2	4	1	4	4	5	4	5	3	888	888	888	888	888	4	2	3	2	888	2	888	2	4	2	888	2	1	2	888	2	2	2	888	2	888	2	5	2	5	12	6	2	2
59	post_test_arm_1
59	3_mt_test_arm_1
60	pre_test_arm_1		2022-10-08 13:20:51	1	1	1		1	1	4	5	5	5	4	3	2	1	888	888	2	1	2	1	2	3	2	2	2	1	2	2	2	2	2	888	2	2	2	4	2	888	2	5	2	2	12	2	2	0
60	post_test_arm_1
60	3_mt_test_arm_1
61	pre_test_arm_1		2022-10-12 09:46:51	1	1	2	2	1	3	4	4	4	4	4	3	888	888	888	888	888	2	2	3	2	888	2	888	2	4	2	888	2	1	2	888	2	888	2	888	2	888	2	888	2	5	12	8	2	2
61	post_test_arm_1
61	3_mt_test_arm_1
62	pre_test_arm_1		2022-10-12 22:50:42	1	1	3		5	2	5	5	5	5	5	3	888	888	888	888	2	888	2	888	2	888	2	888	2	888	2	5	2	1	2	888	2	888	2	888	2	888	2	888	2	4	12	10	4	3
62	post_test_arm_1
62	3_mt_test_arm_1
63	pre_test_arm_1		2022-10-24 02:29:28	1	1	3	2	5	3	5	5	5	5	5	1	888	888	888	888	2	4	2	4	2	888	1	888	2	4	2	888	1	1	2	888	2	888	1	888	2	888	2	888	2	4	9	8	2	2
63	post_test_arm_1
63	3_mt_test_arm_1
64	pre_test_arm_1		2022-10-18 07:24:58	1	1	3		5	3	5	5	4	4	4	2	888	888	888	888	2	1	2	888	1	1	2	888	2	4	2	888	2	1	2	888	2	888	2	2	2	3	2	888	2	4	11	6	2	1
64	post_test_arm_1
64	3_mt_test_arm_1
65	pre_test_arm_1		2022-10-27 16:26:20	1	1	2	1	3	3	3	3	3	2	2	2	888	888	888	888	4	4	2	3	2	4	2	888	2	888	2	2	2	1	2	888	2	888	2	888	2	888	2	888	2	4	12	7	2	2
65	post_test_arm_1
65	3_mt_test_arm_1
66	pre_test_arm_1		2022-10-31 03:29:25	1	1	3		1	1	1	1	1	1	1	2	2	888	888	888	2	3	2	4	2	888	2	888	2	4	2	2	2	1	2	888	2	888	2	888	2	888	2	888	2	3	12	7	2	2
66	post_test_arm_1
66	3_mt_test_arm_1
67	pre_test_arm_1		2022-10-31 03:29:28	1	1	3		1	3	5	4	4	4	4	2	2	1	888	888	888	4	2	4	2	888	1	888	1	4	2	2	2	1	2	888	2	888	2	888	2	888	2	888	2	3	10	7	2	2
67	post_test_arm_1
67	3_mt_test_arm_1
68	pre_test_arm_1		2022-11-03 06:19:03	1	1	2	1	3	4	2	1	4	4	4	2	2	888	3	888	2	888	1	888	2	888	2	888	2	888	2	5	2	1	2	888	2	888	2	2	2	888	2	5	2	2	11	8	4	3
68	post_test_arm_1
68	3_mt_test_arm_1
69	pre_test_arm_1		2022-11-03 10:54:24	1	1	2	2	3	2	3	3	4	3	3	3	888	888	888	888	888	1	2	4	2	888	2	888	2	4	2	888	2	1	2	888	2	888	2	888	2	3	2	888	2	5	12	7	1	2
69	post_test_arm_1
69	3_mt_test_arm_1
70	pre_test_arm_1		2022-11-16 22:32:22	1	1	2	1	3	4	4	3	3	3	4	2	4	888	888	888	888	4	2	888	2	888	2	888	2	4	2	5	2	1	2	888	1	888	2	2	2	2	2	2	2	4	11	5	2	2
70	post_test_arm_1
70	3_mt_test_arm_1
71	pre_test_arm_1		2022-11-27 19:38:00	1	1	2	2	1	3	5	5	5	5	5	3	888	888	888	888	888	4	2	4	2	888	2	888	2	4	2	4	2	888	2	1	2	888	2	888	2	1	2	888	2	5	12	6	0	3
71	post_test_arm_1
71	3_mt_test_arm_1
[truncated: 178 more columns]
