# Supplementary material for: E-Learning for Pediatric Emergency Department Staff in Point-of-Care Electroencephalogram Interpretation: Prospective Cohort Study
Source: JMIR Med Educ. 2025 Aug 20;11:e69395. doi: 10.2196/69395 (PMC12370458; doi:10.2196/69395)
Supplement: Multimedia Appendix 2 [file mededu-v11-e69395-s002.zip › PocEEGSurveyTeaching-StartStatisticalCons_R_2023-02-02_1057.r]

#Clear existing data and graphics
rm(list=ls())
graphics.off()
#Load Hmisc library
library(Hmisc)
#Read Data
data=read.csv('PocEEGSurveyTeaching-StartStatisticalCons_DATA_2023-02-02_1057.csv')
#Setting Labels

label(data$record_id)="Record ID"
label(data$redcap_event_name)="Event Name"
label(data$redcap_survey_identifier)="Survey Identifier"
label(data$poceeg_pretest_timestamp)="Survey Timestamp"
label(data$consent)=" Alle Personendaten sind für die Auswertung codiert, so dass sie nicht nach einzelnen Personen zugeordnet werden können. Die Teilnahme an der Studie ist freiwillig. Ihr könnt den Fragebogen jederzeit abbrechen. Deine Antworten werden nicht personenbezogen ausgewertet, die Emailadresse dient nur dem Zweck die Folgeumfragen zu versenden und dem richtigen Datensatz zuzuordnen (Vortest/Nachtest/3 Monate). Die Forschung folgt keinem kommerziellen Interesse.  Die Daten werden streng vertraulich behandelt   Ich erkläre hiermit, dass ich über den Inhalt und Zweck des Projekts informiert worden bin und bin einverstanden, am Projekt teilzunehmen."
label(data$sex_srvy)="Geschlecht"
label(data$prf_srvy)="Berufsgruppe"
label(data$pilotparticipant)="Hast Du am Pilotquiz bzw. Einführungsfortbildung pocEEG (März 2021) teilgenommen?"
label(data$snrty)="Berufserfahrung in Jahren - Pflege: ab Abschluss der Ausbildung - Ärztlicher Dienst: ab Abschluss Facharzt oder wenn kein FA dann AAe wählen"
label(data$pri_expr)="Hast du schon Erfahrung mit EEG und Interpretation"
label(data$cptc_appl)="Ich fühle mich kompetent ein pocEEG anzulegen bzw. die Anlage zu kontrollieren"
label(data$cptc_sngl)="Ich fühle mich kompetent ein pocEEG Signal auf dem Monitor erkennen"
label(data$cptc_intrp)="Ich fühle mich kompetent ein pocEEG zu interpretieren z.B. Status epilepticus"
label(data$cptc_art)="Ich weiss welche Artefakte auftreten können"
label(data$cptc_art_ex)="Ich weiss wie ich Artefakte beheben kann"
label(data$utlty)="Aus jetziger Sicht: wie schätzt du die Nützlichkeit eines pocEEG auf der Notfallstation ein?"
label(data$sy)="Was ist das internationale 10-20 System?"
label(data$lat)="Gemäss 10-20 System für EEG-Ableitung, sind GERADE Zahlen (=2,4,6,...) welcher Seite des Gehirns zugeordnet?"
label(data$t_1020)="Was bedeutet Buchstabe T im 10-20 System?"
label(data$f_1020)="Was bedeutet Buchstabe F im 10-20 System?"
label(data$knwl_amp)="Welche Einheit beschreibt die Amplitude des EEG (die Höhe der Welle)?"
label(data$q1)="Frage 1: Die Ableitung zeigt"
label(data$guess_q1)="Bei der vorherigen Frage..."
label(data$q2)="Frage 2: Die Ableitung zeigt"
label(data$guess_q2)="Bei der vorherigen Frage..."
label(data$q3)="Frage 3: Die Ableitung zeigt"
label(data$guess_q3)="Bei der vorherigen Frage..."
label(data$q4)="Frage 4: Die Ableitung auf dem Bild zeigt"
label(data$guess_q4)="Bei der vorherigen Frage..."
label(data$q5)="Frage 5: Die Ableitung zeigt"
label(data$guess_q5)="Bei der vorherigen Frage..."
label(data$q6)="Frage 6: Die Ableitung zeigt"
label(data$guess_q6)="Bei der vorherigen Frage..."
label(data$q7)="Frage 7: Die Ableitung zeigt"
label(data$guess_q7)="Bei der vorherigen Frage..."
label(data$q8)="Frage 8: Die Ableitung zeigt"
label(data$guess_q8)="Bei der vorherigen Frage..."
label(data$q9)="Frage 9: Die Ableitung zeigt"
label(data$guess_q9)="Bei der vorherigen Frage..."
label(data$q10)="Frage 10: Die Ableitung zeigt"
label(data$guess_q10)="Bei der vorherigen Frage..."
label(data$q11)="Frage 11: Die Ableitung zeigt"
label(data$guess_q11)="Bei der vorherigen Frage..."
label(data$q12)="Frage 12: Die Ableitung zeigt"
label(data$guess_q12)="Bei der vorherigen Frage..."
label(data$bsc_knwl)="Correct basic knowledge pretest (out of 5)"
label(data$total_guessrte)="Total guessrate  (nein ich habe geraten) out of 12"
label(data$eeg_total_correct)="Total correct out of 12"
label(data$eeg_artif_corr)="Korrekte Artefakt pocEEG out of 4"
label(data$eeg_path_corr)="Korrekte pathologische pocEEG out of 4"
label(data$eeg_norm_corr)="Korrekte normale pocEEG out of 4"
label(data$gsrte1)="Guess rate out of 1"
label(data$gsrte2)="Guess rate 2"
label(data$gsrte3)="Guess rate 3"
label(data$gsrte4)="Guess rate 4"
label(data$gsrte5)="Guess rate 5"
label(data$gsrte6)="Guess rate 6"
label(data$gsrte7)="Guess rate 7"
label(data$gsrte8)="Guess rate 8"
label(data$gsrte9)="Guess rate 9"
label(data$gsrte10)="Guess rate 10"
label(data$gsrte11)="Guess rate 11"
label(data$gsrte12)="Guess rate 12"
label(data$q1_corr)="q1 correct answer"
label(data$q2_corr)="q2 correct answer"
label(data$q3_corr)="q3 correct answer"
label(data$q4_corr)="q4 correct answer"
label(data$q5_corr)="q5 correct answer"
label(data$q6_corr)="q6 correct answer"
label(data$q7_corr)="q7 correct answer"
label(data$q8_corr)="q8 correct answer"
label(data$q9_corr)="q9 correct answer"
label(data$q10_corr)="q10 correct answer"
label(data$q11_corr)="q11 correct answer"
label(data$q12_corr)="q12 correct answer"
label(data$basic_knw_1)="q sy correct answer"
label(data$basic_knw_2)="q lat correct answer"
label(data$basic_knw_3)="q t_1020 correct answer"
label(data$basic_knw_4)="q f_1020 correct answer"
label(data$basic_knw_5)="q t_1020 correct answer"
label(data$poceeg_pretest_complete)="Complete?"
label(data$poceeg_posttest_timestamp)="Survey Timestamp"
label(data$y_n_module)="Ich habe das Lernmodul gemacht"
label(data$module_no_4444)="Bitte gib die 4- stellige Zahl aus dem Lernmodul zur Bestätigung ein."
label(data$cptc_appl_v2)="Ich fühle mich kompetent ein pocEEG anzulegen bzw. die Anlage zu kontrollieren"
label(data$cptc_sngl_v2)="Ich fühle mich kompetent ein pocEEG Signal auf dem Monitor erkennen"
label(data$cptc_intrp_v2)="Ich fühle mich kompetent ein pocEEG zu interpretieren z.B. Status epilepticus"
label(data$cptc_art_v2)="Ich weiss welche Artefakte auftreten können"
label(data$cptc_art_ex_v2)="Ich weiss wie ich Artefakte beheben kann"
label(data$utlty_v2)="Aus jetziger Sicht: wie schätzt du die Nützlichkeit eines pocEEG auf der Notfallstation ein?"
label(data$sy_v2)="Was ist das internationale 10-20 System?"
label(data$lat_v2)="Gemäss 10-20 System für EEG-Ableitung, sind GERADE Zahlen (=2,4,6,...) welcher Seite des Gehirns zugeordnet?"
label(data$t_1020_v2)="Was bedeutet Buchstabe T im 10-20 System?"
label(data$f_1020_v2)="Was bedeutet Buchstabe F im 10-20 System?"
label(data$knwl_amp_v2)="Welche Einheit beschreibt die Amplitude des EEG (die Höhe der Welle)?"
label(data$q3_v2)="Frage 1: Die Ableitung zeigt"
label(data$guess_q3_v2)="Bei der vorherigen Frage..."
label(data$q2_v2)="Frage 2: Die Ableitung zeigt"
label(data$guess_q2_v2)="Bei der vorherigen Frage..."
label(data$q4_v2)="Frage 3: Die Ableitung auf dem Bild zeigt"
label(data$guess_q4_v2)="Bei der vorherigen Frage..."
label(data$q6_v2)="Frage 4: Die Ableitung zeigt"
label(data$guess_q6_v2)="Bei der vorherigen Frage..."
label(data$q5_v2)="Frage 5: Die Ableitung zeigt"
label(data$guess_q5_v2)="Bei der vorherigen Frage..."
label(data$q7_v2)="Frage 6: Die Ableitung zeigt"
label(data$guess_q7_v2)="Bei der vorherigen Frage..."
label(data$q8_v2)="Frage 7: Die Ableitung zeigt"
label(data$guess_q8_v2)="Bei der vorherigen Frage..."
label(data$q1_v2)="Frage 8: Die Ableitung zeigt"
label(data$guess_q1_v2)="Bei der vorherigen Frage..."
label(data$q9_v2)="Frage 9: Die Ableitung zeigt"
label(data$guess_q9_v2)="Bei der vorherigen Frage..."
label(data$q11_v2)="Frage 10: Die Ableitung zeigt"
label(data$guess_q11_v2)="Bei der vorherigen Frage..."
label(data$q10_v2)="Frage 11: Die Ableitung zeigt"
label(data$guess_q10_v2)="Bei der vorherigen Frage..."
label(data$q12_v2)="Frage 12: Die Ableitung zeigt"
label(data$guess_q12_v2)="Bei der vorherigen Frage..."
label(data$bsc_knwl_v2)="Correct Basic knowledge"
label(data$total_guessrte_v2)="Total guessrate  (nein ich habe geraten) out of 12"
label(data$eeg_total_correct_v2)="Total correct out of 12"
label(data$eeg_artif_corr_v2)="Korrekte Artefakt pocEEG out of 4"
label(data$eeg_path_corr_v2)="Korrekte pathologische pocEEG out of 4"
label(data$eeg_norm_corr_v2)="Korrekte normale pocEEG out of 4"
label(data$gsrte1_v2)="Guess rate out of 1"
label(data$gsrte2_v2)="Guess rate 2"
label(data$gsrte3_v2)="Guess rate 3"
label(data$gsrte4_v2)="Guess rate 4"
label(data$gsrte5_v2)="Guess rate 5"
label(data$gsrte6_v2)="Guess rate 6"
label(data$gsrte7_v2)="Guess rate 7"
label(data$gsrte8_v2)="Guess rate 8"
label(data$gsrte9_v2)="Guess rate 9"
label(data$gsrte10_v2)="Guess rate 10"
label(data$gsrte11_v2)="Guess rate 11"
label(data$gsrte12_v2)="Guess rate 12"
label(data$q1_corr_v2)="q1 correct answer"
label(data$q2_corr_v2)="q2 correct answer"
label(data$q3_corr_v2)="q3 correct answer"
label(data$q4_corr_v2)="q4 correct answer"
label(data$q5_corr_v2)="q5 correct answer"
label(data$q6_corr_v2)="q6 correct answer"
label(data$q7_corr_v2)="q7 correct answer"
label(data$q8_corr_v2)="q8 correct answer"
label(data$q9_corr_v2)="q9 correct answer"
label(data$q10_corr_v2)="q10 correct answer"
label(data$q11_corr_v2)="q11 correct answer"
label(data$q12_corr_v2)="q12 correct answer"
label(data$basic_knw_1_v2)="q sy correct answer"
label(data$basic_knw_2_v2)="q lat correct answer"
label(data$basic_knw_3_v2)="q t_1020 correct answer"
label(data$basic_knw_4_v2)="q f_1020 correct answer"
label(data$basic_knw_5_v2)="q t_1020 correct answer"
label(data$poceeg_posttest_complete)="Complete?"
label(data$poceeg_knowledge_retention_test_timestamp)="Survey Timestamp"
label(data$y_n_module_2)="Ich habe das Lernmodul gemacht"
label(data$cptc_appl_v3)="Ich fühle mich kompetent ein pocEEG anzulegen bzw. die Anlage zu kontrollieren"
label(data$cptc_sngl_v3)="Ich fühle mich kompetent ein pocEEG Signal auf dem Monitor erkennen"
label(data$cptc_intrp_v3)="Ich fühle mich kompetent ein pocEEG zu interpretieren z.B. Status epilepticus"
label(data$cptc_art_v3)="Ich weiss welche Artefakte auftreten können"
label(data$cptc_art_ex_v3)="Ich weiss wie ich Artefakte beheben kann"
label(data$utlty_v3)="Aus jetziger Sicht: wie schätzt du die Nützlichkeit eines pocEEG auf der Notfallstation ein?"
label(data$sy_v3)="Was ist das internationale 10-20 System?"
label(data$lat_v3)="Gemäss 10-20 System für EEG-Ableitung, sind GERADE Zahlen (=2,4,6,...) welcher Seite des Gehirns zugeordnet?"
label(data$t_1020_v3)="Was bedeutet Buchstabe T im 10-20 System?"
label(data$f_1020_v3)="Was bedeutet Buchstabe F im 10-20 System?"
label(data$knwl_amp_v3)="Welche Einheit beschreibt die Amplitude des EEG (die Höhe der Welle)?"
label(data$q5_v3)="Frage 1: Die Ableitung zeigt"
label(data$guess_q5_v3)="Bei der vorherigen Frage..."
label(data$q12_v3)="Frage 2: Die Ableitung zeigt"
label(data$guess_q12_v3)="Bei der vorherigen Frage..."
label(data$q11_v3)="Frage 3: Die Ableitung zeigt"
label(data$guess_q11_v3)="Bei der vorherigen Frage..."
label(data$q10_v3)="Frage 4: Die Ableitung zeigt"
label(data$guess_q10_v3)="Bei der vorherigen Frage..."
label(data$q9_v3)="Frage 5: Die Ableitung zeigt"
label(data$guess_q9_v3)="Bei der vorherigen Frage..."
label(data$q8_v3)="Frage 6: Die Ableitung zeigt"
label(data$guess_q8_v3)="Bei der vorherigen Frage..."
label(data$q6_v3)="Frage 7: Die Ableitung zeigt"
label(data$guess_q6_v3)="Bei der vorherigen Frage..."
label(data$q4_v3)="Frage 8: Die Ableitung auf dem Bild zeigt"
label(data$guess_q4_v3)="Bei der vorherigen Frage..."
label(data$q3_v3)="Frage 9: Die Ableitung zeigt"
label(data$guess_q3_v3)="Bei der vorherigen Frage..."
label(data$q2_v3)="Frage 10: Die Ableitung zeigt"
label(data$guess_q2_v3)="Bei der vorherigen Frage..."
label(data$q1_v3)="Frage 11: Die Ableitung zeigt"
label(data$guess_q1_v3)="Bei der vorherigen Frage..."
label(data$q7_v3)="Frage 12: Die Ableitung zeigt"
label(data$guess_q7_v3)="Bei der vorherigen Frage..."
label(data$bsc_knwl_v3)="Correct Basic Knowledge 3mt"
label(data$total_guessrte_v3)="Total guessrate  (nein ich habe geraten) out of 12"
label(data$eeg_total_correct_v3)="Total correct out of 12"
label(data$eeg_artif_corr_v3)="Korrekte Artefakt pocEEG out of 4"
label(data$eeg_path_corr_v3)="Korrekte pathologische pocEEG out of 4"
label(data$eeg_norm_corr_v3)="Korrekte normale pocEEG out of 4"
label(data$gsrte1_v3)="Guess rate out of 1"
label(data$gsrte2_v3)="Guess rate 2"
label(data$gsrte3_v3)="Guess rate 3"
label(data$gsrte4_v3)="Guess rate 4"
label(data$gsrte5_v3)="Guess rate 5"
label(data$gsrte6_v3)="Guess rate 6"
label(data$gsrte7_v3)="Guess rate 7"
label(data$gsrte8_v3)="Guess rate 8"
label(data$gsrte9_v3)="Guess rate 9"
label(data$gsrte10_v3)="Guess rate 10"
label(data$gsrte11_v3)="Guess rate 11"
label(data$gsrte12_v3)="Guess rate 12"
label(data$q1_corr_v3)="q1 correct answer"
label(data$q2_corr_v3)="q2 correct answer"
label(data$q3_corr_v3)="q3 correct answer"
label(data$q4_corr_v3)="q4 correct answer"
label(data$q5_corr_v3)="q5 correct answer"
label(data$q6_corr_v3)="q6 correct answer"
label(data$q7_corr_v3)="q7 correct answer"
label(data$q8_corr_v3)="q8 correct answer"
label(data$q9_corr_v3)="q9 correct answer"
label(data$q10_corr_v3)="q10 correct answer"
label(data$q11_corr_v3)="q11 correct answer"
label(data$q12_corr_v3)="q12 correct answer"
label(data$basic_knw_1_v3)="q sy correct answer"
label(data$basic_knw_2_v3)="q lat correct answer"
label(data$basic_knw_3_v3)="q t_1020 correct answer"
label(data$basic_knw_4_v3)="q f_1020 correct answer"
label(data$basic_knw_5_v3)="q t_1020 correct answer"
label(data$poceeg_knowledge_retention_test_complete)="Complete?"
#Setting Units


#Setting Factors(will create new variable for factors)
data$redcap_event_name.factor = factor(data$redcap_event_name,levels=c("pre_test_arm_1","post_test_arm_1","3_mt_test_arm_1"))
data$consent.factor = factor(data$consent,levels=c("1","2"))
data$sex_srvy.factor = factor(data$sex_srvy,levels=c("1","2"))
data$prf_srvy.factor = factor(data$prf_srvy,levels=c("1","2","3"))
data$pilotparticipant.factor = factor(data$pilotparticipant,levels=c("1","2"))
data$snrty.factor = factor(data$snrty,levels=c("1","2","3","4","5"))
data$pri_expr.factor = factor(data$pri_expr,levels=c("1","2","3","4","5"))
data$cptc_appl.factor = factor(data$cptc_appl,levels=c("1","2","3","4","5"))
data$cptc_sngl.factor = factor(data$cptc_sngl,levels=c("1","2","3","4","5"))
data$cptc_intrp.factor = factor(data$cptc_intrp,levels=c("1","2","3","4","5"))
data$cptc_art.factor = factor(data$cptc_art,levels=c("1","2","3","4","5"))
data$cptc_art_ex.factor = factor(data$cptc_art_ex,levels=c("1","2","3","4","5"))
data$utlty.factor = factor(data$utlty,levels=c("1","2","3","4","5"))
data$sy.factor = factor(data$sy,levels=c("1","2","888","4"))
data$lat.factor = factor(data$lat,levels=c("1","2","888","4"))
data$t_1020.factor = factor(data$t_1020,levels=c("888","2","3","4"))
data$f_1020.factor = factor(data$f_1020,levels=c("1","888","3","4"))
data$knwl_amp.factor = factor(data$knwl_amp,levels=c("1","2","888","4","5"))
data$q1.factor = factor(data$q1,levels=c("1","2","3","4","888"))
data$guess_q1.factor = factor(data$guess_q1,levels=c("1","2"))
data$q2.factor = factor(data$q2,levels=c("1","888","3","4","5"))
data$guess_q2.factor = factor(data$guess_q2,levels=c("1","2"))
data$q3.factor = factor(data$q3,levels=c("1","2","3","4","888"))
data$guess_q3.factor = factor(data$guess_q3,levels=c("1","2"))
data$q4.factor = factor(data$q4,levels=c("1","2","3","888","5"))
data$guess_q4.factor = factor(data$guess_q4,levels=c("1","2"))
data$q5.factor = factor(data$q5,levels=c("1","2","888","4","5"))
data$guess_q5.factor = factor(data$guess_q5,levels=c("1","2"))
data$q6.factor = factor(data$q6,levels=c("888","2","4","5","3"))
data$guess_q6.factor = factor(data$guess_q6,levels=c("1","2"))
data$q7.factor = factor(data$q7,levels=c("1","2","888","4","5"))
data$guess_q7.factor = factor(data$guess_q7,levels=c("1","2"))
data$q8.factor = factor(data$q8,levels=c("1","2","4","5","888"))
data$guess_q8.factor = factor(data$guess_q8,levels=c("1","2"))
data$q9.factor = factor(data$q9,levels=c("888","2","4","5","3"))
data$guess_q9.factor = factor(data$guess_q9,levels=c("1","2"))
data$q10.factor = factor(data$q10,levels=c("1","2","4","888","3"))
data$guess_q10.factor = factor(data$guess_q10,levels=c("1","2"))
data$q11.factor = factor(data$q11,levels=c("1","2","888","5","3"))
data$guess_q11.factor = factor(data$guess_q11,levels=c("1","2"))
data$q12.factor = factor(data$q12,levels=c("1","2","888","5","3"))
data$guess_q12.factor = factor(data$guess_q12,levels=c("1","2"))
data$poceeg_pretest_complete.factor = factor(data$poceeg_pretest_complete,levels=c("0","1","2"))
data$y_n_module.factor = factor(data$y_n_module,levels=c("1","2"))
data$cptc_appl_v2.factor = factor(data$cptc_appl_v2,levels=c("1","2","3","4","5"))
data$cptc_sngl_v2.factor = factor(data$cptc_sngl_v2,levels=c("1","2","3","4","5"))
data$cptc_intrp_v2.factor = factor(data$cptc_intrp_v2,levels=c("1","2","3","4","5"))
data$cptc_art_v2.factor = factor(data$cptc_art_v2,levels=c("1","2","3","4","5"))
data$cptc_art_ex_v2.factor = factor(data$cptc_art_ex_v2,levels=c("1","2","3","4","5"))
data$utlty_v2.factor = factor(data$utlty_v2,levels=c("1","2","3","4","5"))
data$sy_v2.factor = factor(data$sy_v2,levels=c("1","2","888","4"))
data$lat_v2.factor = factor(data$lat_v2,levels=c("1","2","888","4"))
data$t_1020_v2.factor = factor(data$t_1020_v2,levels=c("888","2","3","4"))
data$f_1020_v2.factor = factor(data$f_1020_v2,levels=c("1","888","3","4"))
data$knwl_amp_v2.factor = factor(data$knwl_amp_v2,levels=c("1","2","888","4","5"))
data$q3_v2.factor = factor(data$q3_v2,levels=c("1","2","3","4","888"))
data$guess_q3_v2.factor = factor(data$guess_q3_v2,levels=c("1","2"))
data$q2_v2.factor = factor(data$q2_v2,levels=c("1","888","3","4","5"))
data$guess_q2_v2.factor = factor(data$guess_q2_v2,levels=c("1","2"))
data$q4_v2.factor = factor(data$q4_v2,levels=c("1","2","3","888","5"))
data$guess_q4_v2.factor = factor(data$guess_q4_v2,levels=c("1","2"))
data$q6_v2.factor = factor(data$q6_v2,levels=c("888","2","4","5","3"))
data$guess_q6_v2.factor = factor(data$guess_q6_v2,levels=c("1","2"))
data$q5_v2.factor = factor(data$q5_v2,levels=c("1","2","888","4","5"))
data$guess_q5_v2.factor = factor(data$guess_q5_v2,levels=c("1","2"))
data$q7_v2.factor = factor(data$q7_v2,levels=c("1","2","888","4","5"))
data$guess_q7_v2.factor = factor(data$guess_q7_v2,levels=c("1","2"))
data$q8_v2.factor = factor(data$q8_v2,levels=c("1","2","4","5","888"))
data$guess_q8_v2.factor = factor(data$guess_q8_v2,levels=c("1","2"))
data$q1_v2.factor = factor(data$q1_v2,levels=c("1","2","3","4","888"))
data$guess_q1_v2.factor = factor(data$guess_q1_v2,levels=c("1","2"))
data$q9_v2.factor = factor(data$q9_v2,levels=c("888","2","4","5","3"))
data$guess_q9_v2.factor = factor(data$guess_q9_v2,levels=c("1","2"))
data$q11_v2.factor = factor(data$q11_v2,levels=c("1","2","888","5","3"))
data$guess_q11_v2.factor = factor(data$guess_q11_v2,levels=c("1","2"))
data$q10_v2.factor = factor(data$q10_v2,levels=c("1","2","4","888","3"))
data$guess_q10_v2.factor = factor(data$guess_q10_v2,levels=c("1","2"))
data$q12_v2.factor = factor(data$q12_v2,levels=c("1","2","888","5","3"))
data$guess_q12_v2.factor = factor(data$guess_q12_v2,levels=c("1","2"))
data$poceeg_posttest_complete.factor = factor(data$poceeg_posttest_complete,levels=c("0","1","2"))
data$y_n_module_2.factor = factor(data$y_n_module_2,levels=c("1","2"))
data$cptc_appl_v3.factor = factor(data$cptc_appl_v3,levels=c("1","2","3","4","5"))
data$cptc_sngl_v3.factor = factor(data$cptc_sngl_v3,levels=c("1","2","3","4","5"))
data$cptc_intrp_v3.factor = factor(data$cptc_intrp_v3,levels=c("1","2","3","4","5"))
data$cptc_art_v3.factor = factor(data$cptc_art_v3,levels=c("1","2","3","4","5"))
data$cptc_art_ex_v3.factor = factor(data$cptc_art_ex_v3,levels=c("1","2","3","4","5"))
data$utlty_v3.factor = factor(data$utlty_v3,levels=c("1","2","3","4","5"))
data$sy_v3.factor = factor(data$sy_v3,levels=c("1","2","888","4"))
data$lat_v3.factor = factor(data$lat_v3,levels=c("1","2","888","4"))
data$t_1020_v3.factor = factor(data$t_1020_v3,levels=c("888","2","3","4"))
data$f_1020_v3.factor = factor(data$f_1020_v3,levels=c("1","888","3","4"))
data$knwl_amp_v3.factor = factor(data$knwl_amp_v3,levels=c("1","2","888","4","5"))
data$q5_v3.factor = factor(data$q5_v3,levels=c("1","2","888","4","5"))
data$guess_q5_v3.factor = factor(data$guess_q5_v3,levels=c("1","2"))
data$q12_v3.factor = factor(data$q12_v3,levels=c("1","2","888","5","3"))
data$guess_q12_v3.factor = factor(data$guess_q12_v3,levels=c("1","2"))
data$q11_v3.factor = factor(data$q11_v3,levels=c("1","2","888","5","3"))
data$guess_q11_v3.factor = factor(data$guess_q11_v3,levels=c("1","2"))
data$q10_v3.factor = factor(data$q10_v3,levels=c("1","2","4","888","3"))
data$guess_q10_v3.factor = factor(data$guess_q10_v3,levels=c("1","2"))
data$q9_v3.factor = factor(data$q9_v3,levels=c("888","2","4","5","3"))
data$guess_q9_v3.factor = factor(data$guess_q9_v3,levels=c("1","2"))
data$q8_v3.factor = factor(data$q8_v3,levels=c("1","2","4","5","888"))
data$guess_q8_v3.factor = factor(data$guess_q8_v3,levels=c("1","2"))
data$q6_v3.factor = factor(data$q6_v3,levels=c("888","2","4","5","3"))
data$guess_q6_v3.factor = factor(data$guess_q6_v3,levels=c("1","2"))
data$q4_v3.factor = factor(data$q4_v3,levels=c("1","2","3","888","5"))
data$guess_q4_v3.factor = factor(data$guess_q4_v3,levels=c("1","2"))
data$q3_v3.factor = factor(data$q3_v3,levels=c("1","2","3","4","888"))
data$guess_q3_v3.factor = factor(data$guess_q3_v3,levels=c("1","2"))
data$q2_v3.factor = factor(data$q2_v3,levels=c("1","888","3","4","5"))
data$guess_q2_v3.factor = factor(data$guess_q2_v3,levels=c("1","2"))
data$q1_v3.factor = factor(data$q1_v3,levels=c("1","2","3","4","888"))
data$guess_q1_v3.factor = factor(data$guess_q1_v3,levels=c("1","2"))
data$q7_v3.factor = factor(data$q7_v3,levels=c("1","2","888","4","5"))
data$guess_q7_v3.factor = factor(data$guess_q7_v3,levels=c("1","2"))
data$poceeg_knowledge_retention_test_complete.factor = factor(data$poceeg_knowledge_retention_test_complete,levels=c("0","1","2"))

levels(data$redcap_event_name.factor)=c("Pre Test","Post Test","3 Mt Test")
levels(data$consent.factor)=c("Ja - ich stimme zu","Nein - ich lehne ab")
levels(data$sex_srvy.factor)=c("weiblich","männlich")
levels(data$prf_srvy.factor)=c("Pflegefachperson Notfall","Ärztlicher Dienst Notfall (OAe, Fellow)","Ärztlicher Dienst Notfall (AAe)")
levels(data$pilotparticipant.factor)=c("ja","nein")
levels(data$snrty.factor)=c("0-5","5-10","10-15","15+","AAe - ohne FMH Titel")
levels(data$pri_expr.factor)=c("Nein","Nur davon gehört","Ja - aber nur aEEG auf der Neonatologie","Ja - schon ein paar Mal gemacht","Ja - und traue mir zu es zu interpretieren.")
levels(data$cptc_appl.factor)=c("Stimme völlig zu","Stimme zu","Stimme weder zu noch nicht zu","Stimme nicht zu","Stimme überhaupt nicht zu")
levels(data$cptc_sngl.factor)=c("Stimme völlig zu","Stimme zu","Stimme weder zu noch nicht zu","Stimme nicht zu","Stimme überhaupt nicht zu")
levels(data$cptc_intrp.factor)=c("Stimme völlig zu","Stimme zu","Stimme weder zu noch nicht zu","Stimme nicht zu","Stimme überhaupt nicht zu")
levels(data$cptc_art.factor)=c("Stimme völlig zu","Stimme zu","Stimme weder zu noch nicht zu","Stimme nicht zu","Stimme überhaupt nicht zu")
levels(data$cptc_art_ex.factor)=c("Stimme völlig zu","Stimme zu","Stimme weder zu noch nicht zu","Stimme nicht zu","Stimme überhaupt nicht zu")
levels(data$utlty.factor)=c("Äusserst hilfreich","Sehr hilfreich","Etwas hilfreich","Nur bedingt hilfreich","Überhaupt nicht hilfreich")
levels(data$sy.factor)=c("Es wurde zwischen 1910 und 1920 erfunden","Ableitungen mit 10 bis 20 Kanälen","Standardisierte Elektroden-Platzierung","Man benötigt nur 10 bis 20 Elektroden")
levels(data$lat.factor)=c("Links","Frontal","Rechts","Temporal")
levels(data$t_1020.factor)=c("Temporallappen","Thalamus","Tectum","Trigeminus")
levels(data$f_1020.factor)=c("Facialis","Frontallappen","Falx","Fornix")
levels(data$knwl_amp.factor)=c("Univolt","Milliampere (mA)","Mikrovolt (µV)","Hertz (Hz)","Kilowatt (kW)")
levels(data$q1.factor)=c("Symmetrie in Amplitude und Frequenz, Beta-Aktivität","Eingelagerte Artefakte von Muskelaktivität","Epileptische Entladungen auf beiden Ableitungen","Ausgeprägte Asymmetrie in Amplitude, Theta-Aktivität","Symmetrisch, Delta-Aktivität, EKG Artefakte")
levels(data$guess_q1.factor)=c("Ja - ich wusste die Antwort","Nein - ich habe geraten")
levels(data$q2.factor)=c("Ausgeprägte Asymmetrie in Amplitude und Frequenz, Elektrodenartefakte","Eingelagerte Artefakte von Augenbewegungen","Epileptische Anfallsmuster auf beiden Ableitungen","Asymmetrie in Amplitude, Theta-Aktivität","EKG Artefakte")
levels(data$guess_q2.factor)=c("Ja - ich wusste die Antwort","Nein - ich habe geraten")
levels(data$q3.factor)=c("Symmetrie in Amplitude und Frequenz, Beta-Aktivität Ableitung 1","Eingelagerte Artefakte von Augenbewegungen","Epileptische Anfallsmuster auf beiden Ableitungen","Asymmetrie in Amplitude, Delta-Aktivität Ableitung 2","Asymmetrie in Frequenz und Amplitude, Beta Aktivität-Ableitung 2")
levels(data$guess_q3.factor)=c("Ja - ich wusste die Antwort","Nein - ich habe geraten")
levels(data$q4.factor)=c("Störartefakt von technischem Gerät","Symmetrisch in Frequenz und Amplitude, normale Delta-Aktivität","Leichte Asymmetrie in Amplitude, vorwiegend Beta-Aktivität","Deutliche Asymmetrie in Amplitude, epileptische Anfallsmuster","Normale kortikale Aktivität")
levels(data$guess_q4.factor)=c("Ja - ich wusste die Antwort","Nein - ich habe geraten")
levels(data$q5.factor)=c("Symmetrie in Amplitude und Frequenz, Beta-Aktivität Ableitung 1","Eingelagerte Artefakte von Augenbewegungen","Anfallsmuster auf beiden Ableitungen","Leichte Asymmetrie in Amplitude, vorwiegend Theta-Aktivität","Ausgeprägte Asymmetrie in Frequenz, vorwiegend Beta-Aktivität")
levels(data$guess_q5.factor)=c("Ja - ich wusste die Antwort","Nein - ich habe geraten")
levels(data$q6.factor)=c("Symmetrisch, vorwiegende Delta-Aktivität, normales Schlaf-EEG.","Leichte Asymmetrie in Amplitude, Beta-Aktivität","Ausgeprägte Asymmetrie in Amplitude, Theta-Aktivität","Leichte Asymmetrie in Frequenz, Delta-Aktivität","Epileptische Anfallsmuster auf beiden Ableitungen")
levels(data$guess_q6.factor)=c("Ja - ich wusste die Antwort","Nein - ich habe geraten")
levels(data$q7.factor)=c("Weitgehende Symmetrie in Amplitude und Frequenz, Theta-Delta Aktivität, vereinzelt epilepsietypische Potenziale","Ausgeprägte Asymmetrie in Amplitude und Frequenz, Beta-Aktivität","Epileptische Anfallsmuster in beiden Ableitungen","Ausgeprägte Asymmetrie in Amplitude, vorwiegend Alpha-Aktivität","leichte Asymmetrie in Frequenz, vorwiegend Beta-Aktivität")
levels(data$guess_q7.factor)=c("Ja - ich wusste die Antwort","Nein - ich habe geraten")
levels(data$q8.factor)=c("Symmetrie in Amplitude und Frequenz, Alpha-Aktivität, intermittierende epilepsietypische Potenziale","Leichte Asymmetrie in Amplitude,  vorwiegend Beta-Aktivität","Ausgeprägte Asymmetrie in Amplitude, Theta-Aktivität","Leichte Asymmetrie in Frequenz, Delta-Aktivität","Hochamplitudige Spitzen auf beiden Ableitungen- Epileptisch oder Muskelartefakt - Korrelation mit Klinik nötig")
levels(data$guess_q8.factor)=c("Ja - ich wusste die Antwort","Nein - ich habe geraten")
levels(data$q9.factor)=c("Symmetrie in Amplitude und Frequenz, vorwiegend Delta-Theta Mischaktivität, keine Anfallsmuster","Ausgeprägte Asymmetrie in Amplitude, Beta-Aktivität, St. n. Benzodiazepin-Gabe","Ausgeprägte Asymmetrie in Frequenz, Alpha-Aktivität","leichte Asymmetrie in Frequenz, Subdelta-Aktivität, epilepsietypische Potenziale","Epileptische Anfallsmuster auf Ableitung 1")
levels(data$guess_q9.factor)=c("Ja - ich wusste die Antwort","Nein - ich habe geraten")
levels(data$q10.factor)=c("Symmetrie in Amplitude und Frequenz,  Theta-Aktivität, epilepsietypische Potenziale","Leichte Asymmetrie in Amplitude, Beta-Aktivität","Ausgeprägte Asymmetrie in Amplitude, Alpha-Aktivität","Symmetrie in Amplitude und Frequenz, Delta-Theta Aktivität, Kind schläft wahrscheinlich (klinisch schauen)","Ausgeprägte Asymmetrie, epileptische Anfallsmuster auf Ableitung 2")
levels(data$guess_q10.factor)=c("Ja - ich wusste die Antwort","Nein - ich habe geraten")
levels(data$q11.factor)=c("Symmetrie in Amplitude und Frequenz,  Theta-Aktivität intermittierende epilepsietypische Potenziale","Leichte Asymmetrie in Amplitude und Frequenz, Delta-Aktivität, Vigilanz beurteilen","Ausgeprägte Asymmetrie bezüglich Amplitude, Symmetrie hinsichtlich Frequenz,  Zur Beurteilung ob echt: Elektroden testen.","Leichte Asymmetrie in Frequenz, Delta-Aktivität","Symmetrisch in Frequenz und Amplitude, mit EKG Artefakten, Alpha-Aktivität")
levels(data$guess_q11.factor)=c("Ja - ich wusste die Antwort","Nein - ich habe geraten")
levels(data$q12.factor)=c("Symmetrie in Amplitude und Frequenz, vereinzelte epilepsietypische Potenziale","Ausgeprägte Asymmetrie in Amplitude, symmetrische Frequenz, vorwiegend Beta-Aktivität","Symmetrisch in Amplitude und Frequenz, vorwiegend Delta-Theta Aktivität","leichte Asymmetrie in Frequenz, Beta Aktivität","Symmetrie Amplitude und Frequenz, Bewegungsartefakte")
levels(data$guess_q12.factor)=c("Ja - ich wusste die Antwort","Nein - ich habe geraten")
levels(data$poceeg_pretest_complete.factor)=c("Incomplete","Unverified","Complete")
levels(data$y_n_module.factor)=c("ja","nein")
levels(data$cptc_appl_v2.factor)=c("Stimme völlig zu","Stimme zu","Stimme weder zu noch nicht zu","Stimme nicht zu","Stimme überhaupt nicht zu")
levels(data$cptc_sngl_v2.factor)=c("Stimme völlig zu","Stimme zu","Stimme weder zu noch nicht zu","Stimme nicht zu","Stimme überhaupt nicht zu")
levels(data$cptc_intrp_v2.factor)=c("Stimme völlig zu","Stimme zu","Stimme weder zu noch nicht zu","Stimme nicht zu","Stimme überhaupt nicht zu")
levels(data$cptc_art_v2.factor)=c("Stimme völlig zu","Stimme zu","Stimme weder zu noch nicht zu","Stimme nicht zu","Stimme überhaupt nicht zu")
levels(data$cptc_art_ex_v2.factor)=c("Stimme völlig zu","Stimme zu","Stimme weder zu noch nicht zu","Stimme nicht zu","Stimme überhaupt nicht zu")
levels(data$utlty_v2.factor)=c("Äusserst hilfreich","Sehr hilfreich","Etwas hilfreich","Nur bedingt hilfreich","Überhaupt nicht hilfreich")
levels(data$sy_v2.factor)=c("Es wurde zwischen 1910 und 1920 erfunden","Ableitungen mit 10 bis 20 Kanälen","Standardisierte Elektroden-Platzierung","Man benötigt nur 10 bis 20 Elektroden")
levels(data$lat_v2.factor)=c("Links","Frontal","Rechts","Temporal")
levels(data$t_1020_v2.factor)=c("Temporallappen","Thalamus","Tectum","Trigeminus")
levels(data$f_1020_v2.factor)=c("Facialis","Frontallappen","Falx","Fornix")
levels(data$knwl_amp_v2.factor)=c("Univolt","Milliampere (mA)","Mikrovolt (µV)","Hertz (Hz)","Kilowatt (kW)")
levels(data$q3_v2.factor)=c("Symmetrie in Amplitude und Frequenz, Beta-Aktivität Ableitung 1","Eingelagerte Artefakte von Augenbewegungen","Epileptische Anfallsmuster auf beiden Ableitungen","Asymmetrie in Amplitude, Delta-Aktivität Ableitung 2","Asymmetrie in Frequenz, Beta Aktivität-Ableitung 2")
levels(data$guess_q3_v2.factor)=c("Ja - ich wusste die Antwort","Nein - ich habe geraten")
levels(data$q2_v2.factor)=c("Ausgeprägte Asymmetrie in Amplitude und Frequenz, Elektrodenartefakte","Eingelagerte Artefakte von Augenbewegungen","Epileptische Anfallsmuster auf beiden Ableitungen","Asymmetrie in Amplitude, Theta-Aktivität","EKG Artefakte")
levels(data$guess_q2_v2.factor)=c("Ja - ich wusste die Antwort","Nein - ich habe geraten")
levels(data$q4_v2.factor)=c("Störartefakt von technischem Gerät","Symmetrisch in Frequenz und Amplitude, normale Delta-Aktivität","Leichte Asymmetrie in Amplitude, vorwiegend Beta-Aktivität","Deutliche Asymmetrie in Amplitude, epileptische Anfallsmuster","Normale kortikale Aktivität")
levels(data$guess_q4_v2.factor)=c("Ja - ich wusste die Antwort","Nein - ich habe geraten")
levels(data$q6_v2.factor)=c("Symmetrisch, vorwiegende Delta-Aktivität, normales Schlaf-EEG.","Leichte Asymmetrie in Amplitude, Beta-Aktivität","Ausgeprägte Asymmetrie in Amplitude, Theta-Aktivität","Leichte Asymmetrie in Frequenz, Delta-Aktivität","Epileptische Anfallsmuster auf beiden Ableitungen")
levels(data$guess_q6_v2.factor)=c("Ja - ich wusste die Antwort","Nein - ich habe geraten")
levels(data$q5_v2.factor)=c("Symmetrie in Amplitude und Frequenz, Beta-Aktivität Ableitung 1","Eingelagerte Artefakte von Augenbewegungen","Anfallsmuster auf beiden Ableitungen","Leichte Asymmetrie in Amplitude, vorwiegend Theta-Aktivität","Ausgeprägte Asymmetrie in Frequenz, vorwiegend Beta-Aktivität")
levels(data$guess_q5_v2.factor)=c("Ja - ich wusste die Antwort","Nein - ich habe geraten")
levels(data$q7_v2.factor)=c("Weitgehende Symmetrie in Amplitude und Frequenz, Theta-Delta Aktivität, vereinzelt epilepsietypische Potenziale","Ausgeprägte Asymmetrie in Amplitude und Frequenz, Beta-Aktivität","Epileptische Anfallsmuster in beiden Ableitungen","Ausgeprägte Asymmetrie in Amplitude, vorwiegend Alpha-Aktivität","leichte Asymmetrie in Frequenz, vorwiegend Beta-Aktivität")
levels(data$guess_q7_v2.factor)=c("Ja - ich wusste die Antwort","Nein - ich habe geraten")
levels(data$q8_v2.factor)=c("Symmetrie in Amplitude und Frequenz, Alpha-Aktivität, intermittierende epilepsietypische Potenziale","Leichte Asymmetrie in Amplitude,  vorwiegend Beta-Aktivität","Ausgeprägte Asymmetrie in Amplitude, Theta-Aktivität","Leichte Asymmetrie in Frequenz, Delta-Aktivität","Hochamplitudige Spitzen auf beiden Ableitungen- Epileptisch oder Muskelartefakt - Korrelation mit Klinik nötig")
levels(data$guess_q8_v2.factor)=c("Ja - ich wusste die Antwort","Nein - ich habe geraten")
levels(data$q1_v2.factor)=c("Symmetrie in Amplitude und Frequenz, Beta-Aktivität","Eingelagerte Artefakte von Muskelaktivität","Epileptische Entladungen auf beiden Ableitungen","Ausgeprägte Asymmetrie in Amplitude, Theta-Aktivität","Symmetrisch, Delta-Aktivität, EKG Artefakte")
levels(data$guess_q1_v2.factor)=c("Ja - ich wusste die Antwort","Nein - ich habe geraten")
levels(data$q9_v2.factor)=c("Symmetrie in Amplitude und Frequenz, vorwiegend Delta-Theta Mischaktivität, keine Anfallsmuster","Ausgeprägte Asymmetrie in Amplitude, Beta-Aktivität, St. n. Benzodiazepin-Gabe","Ausgeprägte Asymmetrie in Frequenz, Alpha-Aktivität","leichte Asymmetrie in Frequenz, Subdelta-Aktivität, epilepsietypische Potenziale","Epileptische Anfallsmuster auf Ableitung 1")
levels(data$guess_q9_v2.factor)=c("Ja - ich wusste die Antwort","Nein - ich habe geraten")
levels(data$q11_v2.factor)=c("Symmetrie in Amplitude und Frequenz,  Theta-Aktivität intermittierende epilepsietypische Potenziale","Leichte Asymmetrie in Amplitude und Frequenz, Delta-Aktivität, Vigilanz beurteilen","Ausgeprägte Asymmetrie bezüglich Amplitude, Symmetrie hinsichtlich Frequenz,  Zur Beurteilung ob echt: Elektroden testen.","Leichte Asymmetrie in Frequenz, Delta-Aktivität","Symmetrisch in Frequenz und Amplitude, mit EKG Artefakten, Alpha-Aktivität")
levels(data$guess_q11_v2.factor)=c("Ja - ich wusste die Antwort","Nein - ich habe geraten")
levels(data$q10_v2.factor)=c("Symmetrie in Amplitude und Frequenz,  Theta-Aktivität, epilepsietypische Potenziale","Leichte Asymmetrie in Amplitude, Beta-Aktivität","Ausgeprägte Asymmetrie in Amplitude, Alpha-Aktivität","Symmetrie in Amplitude und Frequenz, Delta-Theta Aktivität, Kind schläft wahrscheinlich (klinisch schauen)","Ausgeprägte Asymmetrie, epileptische Anfallsmuster auf Ableitung 2")
levels(data$guess_q10_v2.factor)=c("Ja - ich wusste die Antwort","Nein - ich habe geraten")
levels(data$q12_v2.factor)=c("Symmetrie in Amplitude und Frequenz, vereinzelte epilepsietypische Potenziale","Ausgeprägte Asymmetrie in Amplitude, symmetrische Frequenz, vorwiegend Beta-Aktivität","Symmetrisch in Amplitude und Frequenz, vorwiegend Delta-Theta Aktivität","leichte Asymmetrie in Frequenz, Beta Aktivität","Symmetrie Amplitude und Frequenz, Bewegungsartefakte")
levels(data$guess_q12_v2.factor)=c("Ja - ich wusste die Antwort","Nein - ich habe geraten")
levels(data$poceeg_posttest_complete.factor)=c("Incomplete","Unverified","Complete")
levels(data$y_n_module_2.factor)=c("ja","nein")
levels(data$cptc_appl_v3.factor)=c("Stimme völlig zu","Stimme zu","Stimme weder zu noch nicht zu","Stimme nicht zu","Stimme überhaupt nicht zu")
levels(data$cptc_sngl_v3.factor)=c("Stimme völlig zu","Stimme zu","Stimme weder zu noch nicht zu","Stimme nicht zu","Stimme überhaupt nicht zu")
levels(data$cptc_intrp_v3.factor)=c("Stimme völlig zu","Stimme zu","Stimme weder zu noch nicht zu","Stimme nicht zu","Stimme überhaupt nicht zu")
levels(data$cptc_art_v3.factor)=c("Stimme völlig zu","Stimme zu","Stimme weder zu noch nicht zu","Stimme nicht zu","Stimme überhaupt nicht zu")
levels(data$cptc_art_ex_v3.factor)=c("Stimme völlig zu","Stimme zu","Stimme weder zu noch nicht zu","Stimme nicht zu","Stimme überhaupt nicht zu")
levels(data$utlty_v3.factor)=c("Äusserst hilfreich","Sehr hilfreich","Etwas hilfreich","Nur bedingt hilfreich","Überhaupt nicht hilfreich")
levels(data$sy_v3.factor)=c("Es wurde zwischen 1910 und 1920 erfunden","Ableitungen mit 10 bis 20 Kanälen","Standardisierte Elektroden-Platzierung","Man benötigt nur 10 bis 20 Elektroden")
levels(data$lat_v3.factor)=c("Links","Frontal","Rechts","Temporal")
levels(data$t_1020_v3.factor)=c("Temporallappen","Thalamus","Tectum","Trigeminus")
levels(data$f_1020_v3.factor)=c("Facialis","Frontallappen","Falx","Fornix")
levels(data$knwl_amp_v3.factor)=c("Univolt","Milliampere (mA)","Mikrovolt (µV)","Hertz (Hz)","Kilowatt (kW)")
levels(data$q5_v3.factor)=c("Symmetrie in Amplitude und Frequenz, Beta-Aktivität Ableitung 1","Eingelagerte Artefakte von Augenbewegungen","Anfallsmuster auf beiden Ableitungen","Leichte Asymmetrie in Amplitude, vorwiegend Theta-Aktivität","Ausgeprägte Asymmetrie in Frequenz, vorwiegend Beta-Aktivität")
levels(data$guess_q5_v3.factor)=c("Ja - ich wusste die Antwort","Nein - ich habe geraten")
levels(data$q12_v3.factor)=c("Symmetrie in Amplitude und Frequenz, vereinzelte epilepsietypische Potenziale","Ausgeprägte Asymmetrie in Amplitude, symmetrische Frequenz, vorwiegend Beta-Aktivität","Symmetrisch in Amplitude und Frequenz, vorwiegend Delta-Theta Aktivität","leichte Asymmetrie in Frequenz, Beta Aktivität","Symmetrie Amplitude und Frequenz, Bewegungsartefakte")
levels(data$guess_q12_v3.factor)=c("Ja - ich wusste die Antwort","Nein - ich habe geraten")
levels(data$q11_v3.factor)=c("Symmetrie in Amplitude und Frequenz,  Theta-Aktivität intermittierende epilepsietypische Potenziale","Leichte Asymmetrie in Amplitude und Frequenz, Delta-Aktivität, Vigilanz beurteilen","Ausgeprägte Asymmetrie bezüglich Amplitude, Symmetrie hinsichtlich Frequenz,  Zur Beurteilung ob echt: Elektroden testen.","Leichte Asymmetrie in Frequenz, Delta-Aktivität","Symmetrisch in Frequenz und Amplitude, mit EKG Artefakten, Alpha-Aktivität")
levels(data$guess_q11_v3.factor)=c("Ja - ich wusste die Antwort","Nein - ich habe geraten")
levels(data$q10_v3.factor)=c("Symmetrie in Amplitude und Frequenz,  Theta-Aktivität, epilepsietypische Potenziale","Leichte Asymmetrie in Amplitude, Beta-Aktivität","Ausgeprägte Asymmetrie in Amplitude, Alpha-Aktivität","Symmetrie in Amplitude und Frequenz, Delta-Theta Aktivität, Kind schläft wahrscheinlich (klinisch schauen)","Ausgeprägte Asymmetrie, epileptische Anfallsmuster auf Ableitung 2")
levels(data$guess_q10_v3.factor)=c("Ja - ich wusste die Antwort","Nein - ich habe geraten")
levels(data$q9_v3.factor)=c("Symmetrie in Amplitude und Frequenz, vorwiegend Delta-Theta Mischaktivität, keine Anfallsmuster","Ausgeprägte Asymmetrie in Amplitude, Beta-Aktivität, St. n. Benzodiazepin-Gabe","Ausgeprägte Asymmetrie in Frequenz, Alpha-Aktivität","leichte Asymmetrie in Frequenz, Subdelta-Aktivität, epilepsietypische Potenziale","Epileptische Anfallsmuster auf Ableitung 1")
levels(data$guess_q9_v3.factor)=c("Ja - ich wusste die Antwort","Nein - ich habe geraten")
levels(data$q8_v3.factor)=c("Symmetrie in Amplitude und Frequenz, Alpha-Aktivität, intermittierende epilepsietypische Potenziale","Leichte Asymmetrie in Amplitude,  vorwiegend Beta-Aktivität","Ausgeprägte Asymmetrie in Amplitude, Theta-Aktivität","Leichte Asymmetrie in Frequenz, Delta-Aktivität","Hochamplitudige Spitzen auf beiden Ableitungen- Epileptisch oder Muskelartefakt - Korrelation mit Klinik nötig")
levels(data$guess_q8_v3.factor)=c("Ja - ich wusste die Antwort","Nein - ich habe geraten")
levels(data$q6_v3.factor)=c("Symmetrisch, vorwiegende Delta-Aktivität, normales Schlaf-EEG.","Leichte Asymmetrie in Amplitude, Beta-Aktivität","Ausgeprägte Asymmetrie in Amplitude, Theta-Aktivität","Leichte Asymmetrie in Frequenz, Delta-Aktivität","Epileptische Anfallsmuster auf beiden Ableitungen")
levels(data$guess_q6_v3.factor)=c("Ja - ich wusste die Antwort","Nein - ich habe geraten")
levels(data$q4_v3.factor)=c("Störartefakt von technischem Gerät","Symmetrisch in Frequenz und Amplitude, normale Delta-Aktivität","Leichte Asymmetrie in Amplitude, vorwiegend Beta-Aktivität","Deutliche Asymmetrie in Amplitude, epileptische Anfallsmuster","Normale kortikale Aktivität")
levels(data$guess_q4_v3.factor)=c("Ja - ich wusste die Antwort","Nein - ich habe geraten")
levels(data$q3_v3.factor)=c("Symmetrie in Amplitude und Frequenz, Beta-Aktivität Ableitung 1","Eingelagerte Artefakte von Augenbewegungen","Epileptische Anfallsmuster auf beiden Ableitungen","Asymmetrie in Amplitude, Delta-Aktivität Ableitung 2","Asymmetrie in Frequenz und Amplitude, Beta Aktivität-Ableitung 2")
levels(data$guess_q3_v3.factor)=c("Ja - ich wusste die Antwort","Nein - ich habe geraten")
levels(data$q2_v3.factor)=c("Ausgeprägte Asymmetrie in Amplitude und Frequenz, Elektrodenartefakte","Eingelagerte Artefakte von Augenbewegungen","Epileptische Anfallsmuster auf beiden Ableitungen","Asymmetrie in Amplitude, Theta-Aktivität","EKG Artefakte")
levels(data$guess_q2_v3.factor)=c("Ja - ich wusste die Antwort","Nein - ich habe geraten")
levels(data$q1_v3.factor)=c("Symmetrie in Amplitude und Frequenz, Beta-Aktivität","Eingelagerte Artefakte von Muskelaktivität","Epileptische Entladungen auf beiden Ableitungen","Ausgeprägte Asymmetrie in Amplitude, Theta-Aktivität","Symmetrisch, Delta-Aktivität, EKG Artefakte")
levels(data$guess_q1_v3.factor)=c("Ja - ich wusste die Antwort","Nein - ich habe geraten")
levels(data$q7_v3.factor)=c("Weitgehende Symmetrie in Amplitude und Frequenz, Theta-Delta Aktivität, vereinzelt epilepsietypische Potenziale","Ausgeprägte Asymmetrie in Amplitude und Frequenz, Beta-Aktivität","Epileptische Anfallsmuster in beiden Ableitungen","Ausgeprägte Asymmetrie in Amplitude, vorwiegend Alpha-Aktivität","leichte Asymmetrie in Frequenz, vorwiegend Beta-Aktivität")
levels(data$guess_q7_v3.factor)=c("Ja - ich wusste die Antwort","Nein - ich habe geraten")
levels(data$poceeg_knowledge_retention_test_complete.factor)=c("Incomplete","Unverified","Complete")
